# Supplementary material for: A Proof of Principle 2D Spatial Proteome Mapping Analysis Reveals Distinct Regional Differences in the Cardiac Proteome
Source: Life (Basel). 2024 Aug 1;14(8):970. doi: 10.3390/life14080970 (PMC11355120; doi:10.3390/life14080970)
Supplement: Supplementary file 1 [file life-14-00970-s001.zip]

Archive with 1 entries (1 files):
- life-3007870-supplementary.pdf
